# Supplementary material for: Genotype Uniformity, Wild Bird-to-Poultry Transmissions, and Farm-to-Farm Carryover during the Spread of the Highly Pathogenic Avian Influenza H5N8 in the Czech Republic in 2021
Source: Viruses. 2022 Jun 28;14(7):1411. doi: 10.3390/v14071411 (PMC9321741; doi:10.3390/v14071411)
Supplement: Supplementary file 1 [file viruses-14-01411-s001.zip]

Archive with 1 entries (1 files):
- viruses-1775847-supplementary.pdf
